# Supplementary material for: Integrated Molecular Informatics and Sensory-Omics Study of Core Trace Components and Microbial Communities in Sauce-Aroma High-Temperature Daqu from Chishui River Basin
Source: Foods. 2026 Feb 6;15(3):599. doi: 10.3390/foods15030599 (PMC12897286; doi:10.3390/foods15030599)
Supplement: Supplementary file 1 [file foods-15-00599-s001.zip]

Archive with 4 entries (4 files):
- File S1. OPLS-DA of different sauce-aroma high-temperature Daqu samples (a) and model cross-validation results (b).tif
- File S2. Mechanisms by which 14 core trace components activated the olfactory receptor.pdf
- Table S1. Concentrations of volatile components in high-temperature Daqu.xlsx
- Table S2. Detailed sensory evaluation dataset for sauce-aroma high-temperature Daqu.xlsx
