# Supplementary material for: Integrated Molecular Informatics and Sensory-Omics Study of Core Trace Components and Microbial Communities in Sauce-Aroma High-Temperature Daqu from Chishui River Basin
Source: Foods. 2026 Feb 6;15(3):599. doi: 10.3390/foods15030599 (PMC12897286; doi:10.3390/foods15030599)
Supplement: Supplementary file 1 [file foods-15-00599-s001.zip › Table S1. Concentrations of volatile components in high-temperature Daqu.xlsx]

## Sheet: Sheet1
Compound Name	CAS Number	Compound Category	Retention Time	A(µg/g)	B(µg/g)	C(µg/g)	D(µg/g)	E(µg/g)	F(µg/g)
2-Propanamine	75-31-0	Others	1.964	7.521+1.03	10.225+1.053	—	—	—	0.472+0.055
N,N-Dimethylmethylamine	75-50-3	Others	1.976	—	—	8.396+0.429	13.053+1.349	14.76+2.109	13.266+3.236
Acetaldehyde	75-07-0	Aldehydes and ketones	2.7	—	—	0.269+0.016	—	0.503+0.044	0.84+0.067
2-Methylpropanal	78-84-2	Aldehydes and ketones	2.809	—	—	0.314+0.037	—	—	0.289+0.051
Allyl acetate	591-87-7	Esters	2.812	0.238+0.038	—	—	0.233+0.055	—	—
Acetate of 1-propen-2-ol	108-22-5	Esters	2.813	—	0.247+0.002	—	—	—	0.393+0.08
Acetone	67-64-1	Aldehydes and ketones	2.824	—	—	—	—	0.276+0.041	—
Ethyl acetate	141-78-6	Esters	3.578	0.491+0.17	0.537+0.06	0.533+0.037	0.331+0.024	0.99+0.135	0.672+0.103
3-Methylbutanal	590-86-3	Aldehydes and ketones	4.011	1.056+0.082	0.876+0.198	1.746+0.093	0.771+0.15	0.661+0.101	2.064+0.48
Dimethyl ether	115-10-6	Others	4.377	34.123+1.826	31.519+2.48	26.648+0.859	39.808+0.442	42.277+2.755	49.408+4.217
Ethyl 2-methylpropanoate	97-62-1	Esters	4.905	—	—	—	0.159+0.025	—	—
2,3-Butanedione	431-03-8	Aldehydes and ketones	5.139	0.237+0.011	—	0.216+0.016	—	—	0.195+0.016
1-Propanol	71-23-8	Alcohols	6.59	—	—	—	—	—	0.349+0.079
Ethyl butyrate	105-54-4	Esters	6.61	0.038+0.002	—	0.032+0.004	—	0.216+0.007	—
Ethyl 2-methylbutanoate	7452-79-1	Esters	6.865	—	—	0.105+0.011	—	—	—
Ethyl 3-methylbutanoate	108-64-5	Esters	7.253	0.298+0.054	0.242+0.011	0.16+0.01	0.245+0.073	—	0.387+0.038
Hexanal	66-25-1	Aldehydes and ketones	7.574	0.624+0.086	0.199+0.026	0.292+0.023	0.641+0.124	0.239+0.023	—
2-Methyl-1-propanol	78-83-1	Alcohols	7.955	—	0.164+0.008	—	0.135+0.029	0.169+0.018	0.262+0.038
Undecane	1120-21-4	Alkanes and alkenes	8.079	—	0.17+0.016	—	0.24+0.025	0.422+0.062	—
3-Methyl-2-butanol	598-75-4	Alcohols	8.256	0.05+0.008	—	0.045+0.007	—	—	0.05+0.007
3-Methylbutanenitrile	625-28-5	Other nitrogen-containing and heterocyclic compounds	8.716	—	—	—	0.219+0.016	0.312+0.021	—
2-Pentanol	6032-29-7	Alcohols	8.754	0.638+0.036	—	—	—	—	—
(E)-2-Pentenal	1576-87-0	Aldehydes and ketones	9.178	0.293+0.042	—	0.183+0.031	—	0.188+0.013	—
Ethyl valerate	539-82-2	Esters	9.609	0.204+0.026	—	0.147+0.015	0.082+0.011	—	0.089+0.018
2-Heptyl-1,3-dioxepane	61732-92-1	Other nitrogen-containing and heterocyclic compounds	9.719	—	—	—	—	—	0.481+0.432
Butyl acrylate	141-32-2	Esters	10.209	0.422+0.037	—	—	—	—	—
2-Heptanone	110-43-0	Aldehydes and ketones	10.356	—	0.142+0.01	—	—	—	—
Dodecane	112-40-3	Alkanes and alkenes	10.892	—	0.311+0.037	0.2+0.019	0.562+0.117	1.134+0.191	—
4-Octanone	589-63-9	Aldehydes and ketones	10.986	0.023+0.004	—	—	—	0.01+0.003	0.012+0.003
Ethyl 4-methylpentanoate	25415-67-2	Esters	11.159	—	—	0.047+0.006	—	—	—
3-Methyl-1-butanol	123-51-3	Alcohols	11.182	0.943+0.071	2.655+0.04	0.986+0.041	1.561+0.17	3.308+0.25	4.125+1.158
Ethyl hexanoate	123-66-0	Esters	11.853	0.201+0.096	0.165+0.023	0.186+0.007	0.183+0.039	—	0.186+0.015
2-Pentylfuran	3777-69-3	Furans	11.921	—	—	0.054+0.005	—	—	0.022+0.003
1-Pentanol	71-41-0	Alcohols	12.388	—	—	0.171+0.013	—	—	—
3-Octanone	106-68-3	Aldehydes and ketones	12.403	0.52+0.051	0.403+0.056	—	0.46+0.056	—	0.795+0.355
Methylpyrazine	109-08-0	Pyrazines	12.72	0.261+0.024	0.341+0.023	—	0.593+0.093	1.301+0.042	1.203+0.303
Acetoin	513-86-0	Aldehydes and ketones	13.218	—	—	—	0.252+0.051	—	1.21+0.823
2-Octanone	111-13-7	Aldehydes and ketones	13.252	—	0.169+0.01	0.098+0.015	—	0.278+0.042	—
Octanal	124-13-0	Aldehydes and ketones	13.353	0.109+0.015	—	0.098+0.018	—	—	—
Tridecane	629-50-5	Alkanes and alkenes	13.689	—	0.903+0.344	0.274+0.041	0.573+0.165	1.276+0.15	—
2,5-Dimethylpyrazine	123-32-0	Pyrazines	14.296	1.408+0.155	1.833+0.025	1.247+0.076	3.753+0.457	4.357+0.409	3.474+0.758
2,6-Dimethylpyrazine	108-50-9	Pyrazines	14.481	0.86+0.055	1.133+0.023	0.596+0.029	1.414+0.165	2.114+0.238	2.309+0.586
6-Methyl-5-hepten-2-one	110-93-0	Aldehydes and ketones	14.692	0.093+0.014	0.17+0.03	—	—	—	0.239+0.04
2-Hydroxy-3-pentanone	5704-20-1	Aldehydes and ketones	14.934	1.907+0.331	—	—	—	1.85+0.079	1.883+0.11
2,3-Dimethylpyrazine	5910-89-4	Pyrazines	14.952	2.208+0.173	0.569+0.014	0.327+0.025	4.403+0.57	5.743+0.424	5.628+1.579
Dimethyl trisulfide	3658-80-8	Sulfur compounds	15.145	0.035+0.007	—	0.022+0.004	—	0.016+0.004	—
1-Hexanol	111-27-3	Alcohols	15.212	0.421+0.056	0.757+0.102	0.335+0.03	0.585+0.045	0.262+0.033	0.472+0.009
3-Methyltridecane	6418-41-3	Alkanes and alkenes	15.498	—	0.095+0.013	—	—	0.144+0.027	—
2-Ethyl-6-methylpyrazine	13925-03-6	Pyrazines	16.038	0.167+0.027	0.191+0.016	0.197+0.023	0.204+0.02	0.421+0.127	0.726+0.123
2-Nonanone	821-55-6	Aldehydes and ketones	16.094	0.217+0.074	0.146+0.042	—	0.476+0.068	—	—
2,6-Diethylpyrazine	13067-27-1	Pyrazines	16.188	0.114+0.011	—	—	0.131+0.012	0.123+0.012	0.091+0.009
2-Ethyl-5-methylpyrazine	13360-64-0	Pyrazines	16.189	—	—	—	—	—	—
Nonanal	124-19-6	Aldehydes and ketones	16.204	0.999+0.195	0.566+0.088	1.154+0.192	0.355+0.051	0.799+0.187	0.66+0.084
3-Octanol	589-98-0	Alcohols	16.294	0.418+0.063	0.1+0.031	—	0.238+0.019	—	0.209+0.023
Tetradecane	629-59-4	Alkanes and alkenes	16.381	0.147+0.03	0.322+0.092	0.159+0.023	0.194+0.039	0.331+0.042	—
Trimethylpyrazine	14667-55-1	Pyrazines	16.535	16.745+1.179	5.318+0.264	4.064+0.229	31.979+3.444	36.821+3.482	36.088+9.714
N,N-Dimethylacetamide	127-19-5	Other nitrogen-containing and heterocyclic compounds	16.652	—	0.202+0.036	0.244+0.05	—	—	—
Acetic acid	64-19-7	Fatty acids	17.012	1.12+0.095	0.425+0.035	0.832+0.066	0.623+0.053	0.914+0.062	0.218+0.014
Ethyl octanoate	106-32-1	Esters	17.323	0.293+0.04	0.159+0.019	0.1+0.007	—	—	—
3-Ethyl-2,5-dimethylpyrazine	13360-65-1	Pyrazines	17.595	0.21+0.01	0.701+0.46	0.235+0.009	0.428+0.039	0.38+0.094	0.25+0.036
1-Octen-3-ol	3391-86-4	Alcohols	17.753	0.164+0.016	0.204+0.023	0.094+0.01	0.176+0.038	0.187+0.032	0.234+0.024
3-Furaldehyde	498-60-2	Aldehydes and ketones	17.972	1.276+0.783	0.811+0.21	0.932+0.1	—	—	2.44+0.765
2,3-Dimethyl-5-ethylpyrazine	15707-34-3	Pyrazines	18.04	3.614+0.444	—	0.675+0.054	5.003+0.716	4.364+0.253	4.793+1.208
Tetramethylpyrazine	1124-11-4	Pyrazines	18.398	112.134+12.298	12.483+0.874	4.773+0.346	258.243+23.419	220.804+17.659	195.797+32.094
1-Methyl-1H-pyrrole-2-acetonitrile	24437-41-0	Other nitrogen-containing and heterocyclic compounds	18.688	—	0.54+0.151	—	—	0.258+0.032	—
1-Methylethenylpyrazine	38713-41-6	Pyrazines	18.695	—	0.417+0.06	—	—	0.239+0.041	—
Propionic acid	1979-09-04	Fatty acids	18.813	1.657+0.055	—	0.743+0.083	1.22+0.13	—	0.537+0.075
Decanal	112-31-2	Aldehydes and ketones	18.922	0.13+0.226	—	0.266+0.031	—	0.878+0.061	—
Decyloctyl ether	1000406-38-3	Others	18.933	0.384+0.051	—	—	—	0.954+0.148	0.339+0.047
Pentadecane	629-62-9	Alkanes and alkenes	18.948	—	0.695+0.181	—	—	—	—
2,3,5-Trimethyl-6-ethylpyrazine	17398-16-2	Pyrazines	19.363	2.291+0.328	0.429+0.033	0.415+0.028	5.249+0.509	6.428+0.35	1.998+0.359
Benzaldehyde	100-52-7	Aldehydes and ketones	19.465	1.86+0.16	—	2.208+0.18	1.635+0.215	1.286+0.057	7.313+3.246
6-(Hydroxybenzyl)-2,2-dimethylcyclohexanone	1000190-38-3	Aldehydes and ketones	19.472	—	3.211+0.127	—	—	—	—
Cyclopentadecane	295-48-7	Alkanes and alkenes	19.547	—	3.531+0.174	—	—	—	—
1-Pentadecene	13360-61-7	Alkanes and alkenes	19.548	1.235+0.262	2.465+0.203	—	—	—	—
2-Methylpropanoic acid	79-31-2	Fatty acids	19.764	0.932+0.108	0.521+0.063	0.735+0.071	0.668+0.029	0.816+0.043	—
(E)-2-Nonenal	18829-56-6	Aldehydes and ketones	19.823	0.991+0.293	0.185+0.014	0.369+0.057	0.216+0.05	0.133+0.028	0.219+0.066
Ethyl nonanoate	123-29-5	Esters	19.883	—	0.151+0.037	—	—	—	—
2,3-Butanediol	513-85-9	Alcohols	19.989	2.408+1.073	—	0.349+0.096	2.686+0.774	5.243+0.8	5.238+1.161
Methyl 2-methyl-2-nonenoate	56898-36-3	Esters	20.049	—	0.217+0.02	0.129+0.02	—	—	—
5,6,7,8-Tetrahydro-2-methyl-4H-chromen-4-one	14713-89-4	Aromatic compounds	20.09	—	—	—	0.108+0.014	0.664+0.04	—
3,7-Dimethyl-1,6-octadien-3-yl formate	115-99-1	Esters	20.151	0.411+0.033	0.473+0.318	—	—	—	—
Propylene glycol	57-55-6	Alcohols	20.4	—	0.046+0.007	0.074+0.009	—	0.065+0.006	—
1-Octanol	111-87-5	Alcohols	20.449	—	—	0.096+0.025	—	—	1.072+0.06
1-Nonylcyclohexene	15232-88-9	Alkanes and alkenes	20.532	—	1.072+0.324	—	—	—	—
8-Methyl-1,2,4-triazolo[4,3-b]pyridazine	23069-75-2	Other nitrogen-containing and heterocyclic compounds	20.728	1.282+0.094	0.265+0.012	0.498+0.161	2.52+0.273	1.687+0.168	1.565+0.342
2-Methyl-6-propylpyridine	5397-28-4	Aromatic compounds	20.882	—	0.132+0.039	—	—	—	—
2,3,5-Trimethyl-6-propylpyrazine	92233-82-4	Pyrazines	21.033	0.383+0.151	—	—	0.322+0.086	—	—
2-(2-Methylpropyl)-3,5,6-trimethylpyrazine	46187-37-5	Pyrazines	21.297	0.393+0.079	—	—	2.057+0.183	1.971+0.131	—
Menthol	89-78-1	Alcohols	21.335	0.034+0.008	—	—	—	—	0.03+0.007
2-Undecanone	112-12-9	Aldehydes and ketones	21.387	0.675+0.206	0.426+0.079	0.219+0.031	1.244+0.325	0.637+0.065	0.325+0.149
Cyclohept-4-en-1-ol	38607-27-1	Alcohols	21.783	—	—	0.077+0.013	0.161+0.024	—	—
3-Methylbutanoic acid	503-74-2	Fatty acids	21.788	4.23+0.21	2.397+0.268	2.57+0.265	4.463+0.166	3.437+0.284	1.721+0.158
3,3-Dimethylacrylic acid	541-47-9	Fatty acids	22.067	0.121+0.019	—	—	—	—	0.214+0.009
(Z)-Undec-6-en-2-one	107853-70-3	Aldehydes and ketones	22.133	1.15+0.318	0.424+0.129	—	4.266+0.697	0.746+0.184	0.421+0.123
Benzeneacetaldehyde	122-78-1	Aldehydes and ketones	22.432	1.856+0.305	1.062+0.041	1.21+0.1	1.226+0.097	1.599+0.115	2.286+0.424
Angelic acid	565-63-9	Fatty acids	22.602	0.454+0.006	—	—	—	—	0.439+0.018
(3aR,4R,8R,8aS)-3a,4,8a-Trimethyl-7-methylenedecahydro-4,8-methanoazulene	72346-55-5	Other nitrogen-containing and heterocyclic compounds	22.681	—	0.811+0.115	—	—	—	—
Acetophenone	98-86-2	Aldehydes and ketones	22.703	0.271+0.019	—	0.127+0.01	0.642+0.037	0.567+0.071	0.795+0.088
Butanoic acid	107-92-6	Fatty acids	22.876	0.715+0.673	—	—	—	0.453+0.051	—
2-Furanmethanol	98-00-0	Alcohols	23.069	0.697+0.141	0.918+0.088	0.632+0.024	0.325+0.108	0.582+0.059	1.175+0.05
3-Furanmethanol	4412-91-3	Alcohols	23.073	0.808+0.087	—	—	0.341+0.076	—	1.289+0.202
Ethyl (E)-4-decenoate	76649-16-6	Esters	23.25	—	0.229+0.047	—	—	—	—
Octyloxirane	2404-44-6	Others	23.321	—	—	—	0.246+0.036	—	—
1-Methylene-4-(1-methylethenyl)cyclohexane	499-97-8	Alkanes and alkenes	23.34	—	0.803+0.058	—	—	—	—
(1R,3aS,4aS,8aS)-1,4,4,6-Tetramethyl-1,2,3,3a,4,4a,7,8-octahydrocyclopenta[1,4]cyclobuta[1,2]benzene	94535-52-1	Other nitrogen-containing and heterocyclic compounds	23.525	—	2.322+0.262	—	—	—	—
p-Mentha-1(7),8-dien-2-ol	35907-10-9	Terpenes	23.634	—	0.219+0.031	—	—	—	—
Hexanoic acid	142-62-1	Fatty acids	23.691	18.432+4.026	—	—	—	13.198+1.594	—
Methyl 6-nonynoate	20731-17-3	Esters	23.921	—	—	—	0.228+0.055	—	—
2-Methylhexanoic acid	4536-23-6	Fatty acids	23.925	0.223+0.054	1.023+0.313	3.249+1.742	0.67+0.06	1.209+0.146	6.504+1.06
(E)-2-Methyl-2-pentenoic acid	16957-70-3	Fatty acids	24.401	—	—	—	—	0.356+0.024	0.413+0.008
2-Butyl-3,5-dimethyl-pyrazine	50888-63-6	Pyrazines	24.415	0.131+0.023	—	—	0.403+0.043	0.256+0.012	—
1,2-Dimethoxybenzene	91-16-7	Aromatic compounds	24.747	1.952+0.181	3.407+0.323	3.822+0.229	—	3.01+0.281	4.678+3.716
Benzyl methyl sulfide	766-92-7	Sulfur compounds	24.754	—	—	—	3.853+0.4	—	—
(E,E)-3,7,11-Trimethyl-2,6,10-dodecatrien-1-ol acetate	4128-17-0	Esters	24.924	—	0.39+0.048	—	—	—	—
Ethyl 4-hydroxybenzoate	2349-70-4	Esters	24.935	—	—	—	0.212+0.049	—	—
N-(2-Methylpropyl)acetamide	1540-94-9	Other nitrogen-containing and heterocyclic compounds	24.965	—	—	—	—	0.218+0.034	—
1,4-Dihydrothujopsene	159087-74-8	Terpenes	25.059	—	0.238+0.066	—	—	—	—
1,3-Dimethoxybenzene	151-10-0	Aromatic compounds	25.282	—	0.112+0.012	—	—	—	—
(3aS,8aS)-6,8a-Dimethyl-3-(propan-2-ylidene)octahydro-1,2,3,3a,4,5,8,8a-azulene	395070-76-5	Other nitrogen-containing and heterocyclic compounds	25.523	—	0.692+0.093	—	—	0.181+0.038	—
2-Acetyl-3,4,6-trimethylpyrazine	125186-38-1	Pyrazines	25.742	—	—	—	—	0.239+0.041	—
2,6,6-Trimethylcyclohepta-2,4-dien-1-one	503-93-5	Aldehydes and ketones	26.13	—	—	—	0.849+0.104	0.81+0.076	—
Ethyl benzeneacetate	101-97-3	Esters	26.134	1.235+0.594	0.491+0.07	0.413+0.051	—	—	2.13+0.424
1,4-Dimethoxy-2-methylbenzene	24599-58-4	Aromatic compounds	26.341	—	0.095+0.024	—	—	—	—
7,8-Epoxy-α-ionone	37079-64-4	Others	26.556	—	—	0.144+0.13	—	—	—
5-Butyl-4-methyl-2(3H)-furanone	39212-23-2	Furans	26.567	0.765+0.102	0.487+0.148	—	—	0.721+0.063	—
trans-3-Methyl-4-octanolide	39638-67-0	Lactones	26.575	0.297+0.021	—	—	1.126+0.336	0.877+0.103	—
2-Tridecanone	593-08-8	Aldehydes and ketones	26.635	—	—	—	0.598+0.305	0.544+0.072	—
(S)-α-Methylbenzyl alcohol	1445-91-6	Alcohols	26.73	—	0.197+0.043	—	—	0.296+0.512	—
2-Phenylethyl acetate	103-45-7	Esters	26.748	0.505+0.135	—	0.354+0.02	—	—	0.426+0.05
α-Methylbenzeneethanol	698-87-3	Alcohols	26.918	0.231+0.076	0.262+0.04	0.221+0.016	0.281+0.018	0.329+0.066	0.258+0.132
5-Methylhexanoic acid	628-46-6	Fatty acids	26.978	—	—	—	—	—	0.088+0.003
trans-3-Methyl-2-n-propylthiophane	118068-75-0	Aromatic compounds	26.993	0.315+0.115	—	—	—	0.196+0.027	—
4-Methylhexanoic acid	1561-11-1	Fatty acids	27.122	1.543+0.057	1.437+0.081	1.343+0.065	1.707+0.065	1.19+0.072	1.273+0.059
Cyclotridecanone	832-10-0	Aldehydes and ketones	27.28	0.548+0.051	—	—	1.582+0.204	—	—
Methyl 3,4-dimethylbenzoate	38404-42-1	Esters	27.393	—	—	0.083+0.027	—	—	—
3-Phenylfuran	13679-41-9	Furans	27.446	0.323+0.066	—	0.115+0.05	0.482+0.049	0.656+0.062	1.6+0.091
2-Hydroxy-4-methylbenzaldehyde	698-27-1	Aldehydes and ketones	27.461	—	8.19+1.416	—	—	—	—
(E)-6,10-Dimethyl-5,9-undecadien-2-one	3796-70-1	Aldehydes and ketones	27.51	0.196+0.211	—	—	0.662+0.107	0.546+0.072	—
2-Methoxyphenol	1990-05-01	Phenols	27.57	0.161+0.073	—	—	0.382+0.052	0.213+0.037	—
7-Oxooctanoic acid	14112-98-2	Aldehydes and ketones	27.71	0.218+0.029	—	—	0.365+0.029	—	—
Benzyl alcohol	100-51-6	Alcohols	27.898	0.751+0.079	—	0.656+0.07	0.822+0.052	2.455+0.298	1.172+0.188
4-Ethyl-1,2-dimethoxybenzene	5888-51-7	Aromatic compounds	27.932	—	2.326+0.032	—	—	—	—
2-Phenylethyl 2-methylpropanoate	103-48-0	Esters	27.981	0.208+0.044	—	0.096+0.02	—	1.036+0.102	—
Ethyl benzenepropanoate	2021-28-5	Esters	28.045	0.268+0.127	—	—	0.168+0.023	0.389+0.043	—
2-Hexanone oxime	5577-48-0	Aldehydes and ketones	28.249	0.246+0.031	—	—	—	0.279+0.039	—
Phenylethyl alcohol	1960-12-08	Alcohols	28.52	25.082+4.323	19.87+0.449	29.931+1.899	17.341+2.078	36.206+3.775	51.073+13.618
Benzyl cyanide	140-29-4	Aromatic compounds	28.72	0.778+0.261	0.372+0.143	0.527+0.176	2.462+0.397	3.711+0.738	0.652+0.25
β-Methylcinnamaldehyde	1196-67-4	Aldehydes and ketones	28.807	0.169+0.05	—	0.541+0.068	—	—	—
7-Ethylbicyclo[4.2.1]nona-2,4,7-triene	1000164-42-6	Alkanes and alkenes	28.811	—	—	—	—	—	0.951+0.288
1,3-Hexadienylbenzene	41635-77-2	Aromatic compounds	28.969	—	—	—	0.219+0.03	—	—
α-(2-Methylpropylidene)benzeneacetaldehyde	26643-91-4	Aldehydes and ketones	28.973	0.126+0.014	0.176+0.039	0.11+0.039	—	—	0.354+0.083
Benzothiazole	95-16-9	Other nitrogen-containing and heterocyclic compounds	29.248	—	—	—	—	0.351+0.128	—
1,2,3-Trimethoxybenzene	634-36-6	Aromatic compounds	29.297	0.217+0.03	—	0.565+0.074	0.396+0.09	0.323+0.069	0.344+0.074
2,3-Dimethoxybenzyl alcohol	5653-67-8	Alcohols	29.301	—	1.379+0.125	—	—	—	0.264+0.017
1-(1H-Pyrrol-2-yl)ethanone	1072-83-9	Aromatic compounds	29.47	2.898+0.449	2.799+0.243	1.639+0.174	1.831+0.532	3.679+0.491	4.355+0.791
β-Ethylphenethyl alcohol	2035-94-1	Alcohols	29.689	0.221+0.027	0.306+0.011	0.292+0.03	0.174+0.061	0.36+0.098	1.578+0.435
2-Phenylethyl nicotinate	1000308-36-9	Esters	29.757	—	—	—	0.393+0.06	—	—
Phenol	108-95-2	Phenols	29.975	1.554+0.103	0.892+0.239	0.532+0.079	1.513+0.054	1.101+0.095	1.723+0.504
Octanoic acid	124-07-2	Fatty acids	30.165	0.19+0.012	—	—	0.112+0.019	0.147+0.009	0.144+0.011
1H-Pyrrole-2-carboxaldehyde	1003-29-8	Aldehydes and ketones	30.288	1.672+0.455	2.544+0.292	1.649+0.155	1.539+0.196	1.444+0.218	1.979+0.413
Dihydro-5-pentyl-2(3H)-furanone	104-61-0	Furans	30.337	0.35+0.134	1.101+0.168	0.473+0.046	—	0.778+0.072	—
4-Ethenyl-1,2-dimethoxybenzene	6380-23-0	Aromatic compounds	30.394	0.351+0.087	0.719+0.049	0.722+0.039	0.999+0.152	—	1.758+1.975
2,2-Dimethyl-6-vinyl-2H-chromene	164984-44-5	Aromatic compounds	30.665	0.503+0.166	0.361+0.032	0.201+0.015	0.622+0.059	0.402+0.101	1.009+0.164
(Z)-Oxacyclopentadec-6-en-2-one	63958-52-1	Lactones	30.99	1.299+0.292	—	—	—	—	—
5-Methyl-2-phenyl-2-hexenal	21834-92-4	Aldehydes and ketones	31.001	—	1.121+0.304	0.424+0.053	0.807+0.245	0.491+0.098	1.249+0.524
1,2,4-Trimethoxybenzene	135-77-3	Aromatic compounds	31.103	1.245+0.291	4.037+0.361	1.253+0.177	2.063+0.85	0.739+0.099	0.665+0.135
Tetracyclo[3.3.1.0¹,³,⁹]decan-10-one	16492-06-1	Others	31.186	—	—	—	—	—	0.149+0.015
2-Phenyl-1H-imidazole	670-96-2	Aromatic compounds	31.254	0.115+0.016	0.201+0.038	—	—	0.218+0.037	—
4-Methylquinazoline	700-46-9	Aromatic compounds	31.269	—	0.139+0.025	—	0.303+0.141	—	—
(R*,R*)-1,2-Di(4-pyridyl)-1,2-ethanediol	5486-06-06	Aromatic compounds	31.378	—	0.482+0.031	—	—	—	—
Ethyl pentadecanoate	41114-00-5	Esters	31.581	0.439+0.114	—	—	—	1.132+0.184	—
Cedrol	77-53-2	Terpenes	31.68	—	—	0.188+0.164	—	—	—
2-Naphthalenethiol	91-60-1	Phenols	31.826	0.143+0.026	—	—	0.23+0.023	—	0.323+0.05
3-Phenylthiophene	2404-87-7	Aromatic compounds	31.838	0.111+0.021	—	—	0.135+0.021	—	0.289+0.034
2-(Phenylpiperidin-1-ylmethyl)cyclohexanol	101887-99-4	Alcohols	31.962	—	—	—	—	0.221+0.042	—
Nonanoic acid	112-05-0	Fatty acids	32.109	0.394+0.047	0.3+0.027	—	0.58+0.066	0.556+0.046	0.218+0.009
4-Methoxy-2-methylbenzenamine	102-50-1	Aromatic compounds	32.245	0.217+0.031	—	—	1.055+0.075	0.367+0.081	—
2-Methoxy-4-vinylphenol	7786-61-0	Phenols	32.66	7.626+5.57	33.994+42.6	0.182+0.175	27.754+6.033	33.481+6.231	7.229+1.199
5-Ethenyl-2-methoxyphenol	621-58-9	Phenols	32.664	—	—	0.082+0.142	—	—	—
(4-Methyl-1-methylenepent-4-enyl)benzene	63942-88-1	Alkanes and alkenes	33.233	0.156+0.06	—	—	—	—	1.262+0.03
Methyl anthranilate	134-20-3	Esters	33.357	—	0.399+0.035	0.734+0.163	—	—	—
Ethyl hexadecanoate	628-97-7	Esters	33.553	6.167+4.962	3.852+0.661	2.066+0.065	4.172+1.615	2.824+1.897	6.199+0.725
(Z)-Benzaldehyde oxime	622-32-2	Aldehydes and ketones	33.753	—	—	—	—	0.398+0.044	—
Dimethyl phthalate	131-11-3	Esters	34.338	—	—	—	—	—	0.451+0.112
Humulene	6753-98-6	Terpenes	34.401	—	0.223+0.097	—	—	0.198+0.064	—
1,2,3,4,5-Pentamethoxybenzene	13909-75-6	Aromatic compounds	34.797	—	—	0.261+0.029	—	—	—
1,2,3,4-Tetramethoxybenzene	21450-56-6	Aromatic compounds	34.828	—	0.229+0.104	—	0.237+0.037	—	—
2,4-Di-tert-butylphenol	96-76-4	Phenols	35.243	—	0.031+0.002	—	—	—	—
1,2;5,6-Dipyrazinocyclooctane	99319-21-8	Pyrazines	35.755	—	—	—	0.351+0.067	0.843+0.081	—
2,3-Dihydrobenzofuran	496-16-2	Furans	36.109	—	0.875+0.139	—	—	0.476+0.042	—
Indole	120-72-9	Other nitrogen-containing and heterocyclic compounds	37.353	0.176+0.017	—	0.22+0.049	0.319+0.012	0.598+0.114	—
Methyl 3,4-dimethoxybenzoate	2150-38-1	Esters	37.425	—	0.449+0.035	—	—	—	—
Benzoic acid	65-85-0	Fatty acids	37.522	—	—	0.449+0.02	—	—	—
4,5-Dihydro-5,5,7-trimethyl-6H-[1,2,5]oxadiazolo[3,4-b][1,4]diazepine	109418-90-8	Other nitrogen-containing and heterocyclic compounds	38.326	—	—	—	0.702+0.052	—	—
Methyl linoleate	2462-85-3	Esters	38.696	1.353+0.153	0.809+0.096	—	—	—	1.501+0.153
Ethyl linoleate	544-35-4	Esters	39.102	1.173+0.06	—	0.867+0.106	—	0.927+0.059	1.12+0.095
1,8-Dimethoxynaphthalene	1000400-16-8	Aromatic compounds	39.125	—	0.464+0.036	—	0.168+0.291	—	—
4-Phenyltetrahydro-2-furanone	1000197-38-4	Furans	41.836	0.272+0.059	—	—	—	—	0.628+0.055
2-Ethenyl-6-methylpyrazine	13925-09-2	Pyrazines	18.692	0.121+0.006	—	0.519+0.132	0.187+0.032	0.3+0.027	—
Methyl benzoate	93-58-3	Esters	21.949	—	0.571+0.007	0.288+0.022	—	—	—
2-Dodecanone	6175-49-1	Aldehydes and ketones	22.918	—	—	—	0.157+0.025	—	—
2,5-Dimethyl-3-n-pentylpyrazine	56617-69-7	Pyrazines	24.407	—	—	—	—	—	—
3-Methyl-2,5-piperazinedione	6062-46-0	Other nitrogen-containing and heterocyclic compounds	25.052	—	—	—	—	0.23+0.009	—
1,4-Dimethoxybenzene	150-78-7	Aromatic compounds	25.063	—	—	0.126+0.016	—	—	—
(E)-2,4,4,7-Tetramethyl-5,7-octadien-3-ol	77142-78-0	Alcohols	27.729	—	0.155+0.022	—	—	—	0.235+0.021
α-Ethylidenebenzeneacetaldehyde	4411-89-6	Aldehydes and ketones	28.81	—	0.402+0.129	—	—	—	—
1-Methyl-1H-pyrrole-2-carboxaldehyde	1192-58-1	Aldehydes and ketones	31.374	0.517+0.229	0.659+0.076	0.211+0.025	—	—	0.636+0.281
γ-Linolenic acid	506-26-3	Fatty acids	31.894	0.362+0.099	—	—	—	—	—
Ethyl oleate	6512-99-8	Esters	38.319	0.935+0.1	0.741+0.088	0.311+0.032	—	—	0.895+0.053
Note: “—” indicates that the trace component reached the limit of detection in sauce-aroma high-temperature Daqu but did not reach the limit of quantification.
