# Supplementary material for: Integrated Molecular Informatics and Sensory-Omics Study of Core Trace Components and Microbial Communities in Sauce-Aroma High-Temperature Daqu from Chishui River Basin
Source: Foods. 2026 Feb 6;15(3):599. doi: 10.3390/foods15030599 (PMC12897286; doi:10.3390/foods15030599)
Supplement: Supplementary file 1 [file foods-15-00599-s001.zip › Table S2. Detailed sensory evaluation dataset for sauce-aroma high-temperature Daqu.xlsx]

## Sheet: Sheet1
Sample Group	Surface Color	Aroma	Cross-section	Overall Score
A	18.9+1.1	56.5+1.72	18.1+1.1	93.5+2.88
B	14.8+0.92	47.5+4.03	18.3+1.49	80.6+4.9
C	18.7+1.34	56.3+1.89	15.2+0.92	90.2+2.53
D	14.6+0.7	48.2+1.75	18.3+1.06	81.1+1.91
E	18.8+1.14	57.9+1.97	15.1+0.88	91.8+2.35
F	18.5+1.08	45.9+3.03	18.4+0.84	82.8+3.65
